# Supplementary material for: Neutrophil-to-Lymphocyte Ratio and Early Variation of NLR to Predict In-Hospital Mortality and Severity in ED Patients with SARS-CoV-2 Infection
Source: J Clin Med. 2021 Jun 9;10(12):2563. doi: 10.3390/jcm10122563 (PMC8229672; doi:10.3390/jcm10122563)
Supplement: Supplementary file 1 [file jcm-10-02563-s001.zip]

Archive with 1 entries (1 files):
- jcm-1189117-supplementary.pdf
